# Supplementary material for: Spatial distribution pattern of immune cells is associated with patient prognosis in colorectal cancer
Source: J Transl Med. 2024 Jul 1;22:606. doi: 10.1186/s12967-024-05418-x (PMC11218284; doi:10.1186/s12967-024-05418-x)
Supplement: Supplementary file 6 — Additional file 6 Figure S6. Survival and immune cell differences between the C3 and C1 subgroups. (A) Kaplan‒Meier analysis of overall survival between the C3 and C1 subgroups. P values and 95% CIs were calculated by the log-rank test. (B) The volcano plot illustrates the difference in immune cells between the C3 and C1 subgroups, with the absolute value of log2-fold change > 1 and p value < 0.05 as the cut point [file 12967_2024_5418_MOESM6_ESM.csv]

Pos	Array	OS	OS.time	T	N	M	AJCC 7	Size	Location	Age
sur10_A1	sur10	0	87	T3	N1	M0	3	< 5	Left	< 65
sur10_A3	sur10	1	25	T3	N0	M0	2	< 5	Right	>= 65
sur10_A5	sur10	0	87	T3	N0	M0	2	>= 5	Left	>= 65
sur10_A7	sur10	1	36	T3	N0	M0	2	>= 5	Left	>= 65
sur10_A9	sur10	0	87	T3	N0	M0	2	>= 5	Right	>= 65
sur10_A11	sur10	0	87	T3	N0	M0	2	>= 5	Right	>= 65
sur10_A13	sur10	1	52	T3	N1	M0	3	< 5	Right	< 65
sur10_A15	sur10	1	18	T4	N1	M0	3	>= 5	Left	>= 65
sur10_A17	sur10	1	26	T4	N0	M0	2	< 5	Right	< 65
sur10_B1	sur10	0	86	T3	N1	M0	3	>= 5	Left	>= 65
sur10_B3	sur10	0	86	T3	N0	M0	2	>= 5	Left	< 65
sur10_B5	sur10	1	20	T3	N0	M0	2	>= 5	Right	>= 65
sur10_B7	sur10	0	86	T3	N1	M0	3	>= 5	Left	< 65
sur10_B9	sur10	1	42	T3	N0	M0	2	>= 5	Right	>= 65
sur10_B11	sur10	0	86	T3	N0	M0	2	>= 5	Right	< 65
sur10_B13	sur10	1	26	T3	N0	M0	2	< 5	Right	>= 65
sur10_B15	sur10	1	1	T4	N2	M0	3	>= 5	Right	< 65
sur10_B17	sur10	0	86	T3	N0	M0	2	>= 5	Right	< 65
sur10_C1	sur10	1	29	T3	N1	M0	3	>= 5	Unknow	< 65
sur10_C3	sur10	0	86	T3	N0	M0	2	>= 5	Left	>= 65
sur10_C5	sur10	1	15	T2	N0	M0	1	< 5	Left	>= 65
sur10_C7	sur10	0	86	T3	N0	M0	2	>= 5	Right	>= 65
sur10_C9	sur10	0	86	T3	N0	M0	2	>= 5	Right	>= 65
sur10_C11	sur10	1	49	T4	N1	M0	3	>= 5	Left	>= 65
sur10_C13	sur10	1	57	T3	N0	M0	2	< 5	Left	>= 65
sur10_C15	sur10	0	85	T3	N0	M0	2	>= 5	Left	>= 65
sur10_C17	sur10	1	11	T3	N2	M0	3	>= 5	Right	>= 65
sur10_D1	sur10	1	3	T3	N2	M0	3	< 5	Left	< 65
sur10_D3	sur10	0	85	T3	N1	M0	3	< 5	Left	< 65
sur10_D5	sur10	1	7	T3	N1	M1	4	>= 5	Right	>= 65
sur10_D7	sur10	0	85	T3	N1	M0	3	>= 5	Left	< 65
sur10_D9	sur10	0	85	T4	N1	M0	3	< 5	Right	>= 65
sur10_D11	sur10	0	85	T3	N0	M0	2	>= 5	Left	< 65
sur10_D13	sur10	0	85	T2	N0	M0	1	>= 5	Right	>= 65
sur10_D15	sur10	1	45	T4	N0	M0	2	>= 5	Right	>= 65
sur10_D17	sur10	1	5	T3	N0	M0	2	>= 5	Left	>= 65
sur10_E1	sur10	1	10	T3	N2	M0	3	>= 5	Right	< 65
sur10_E3	sur10	0	83	T3	N0	M0	2	< 5	Left	>= 65
sur10_E5	sur10	1	1	T3	N0	M0	2	>= 5	Right	>= 65
sur10_E7	sur10	1	14	T3	N0	M0	2	>= 5	Right	< 65
sur10_E9	sur10	1	54	T3	N1	M0	3	>= 5	Right	< 65
sur10_E11	sur10	1	10	T4	N1	M0	3	>= 5	Right	>= 65
sur10_E13	sur10	0	83	T3	N0	M0	2	>= 5	Left	>= 65
sur10_E15	sur10	1	23	T3	N1	M0	3	>= 5	Unknow	< 65
sur10_E17	sur10	1	6	T3	N1	M0	3	< 5	Left	>= 65
sur10_F1	sur10	1	15	T3	N0	M1	4	>= 5	Left	< 65
sur10_F3	sur10	0	83	T4	N0	M0	2	>= 5	Right	< 65
sur10_F5	sur10	0	83	T4	N1	M0	3	>= 5	Unknow	< 65
sur10_F7	sur10	0	83	T3	N2	M0	3	< 5	Right	< 65
sur10_F9	sur10	0	83	T3	N1	M0	3	< 5	Unknow	< 65
sur10_F11	sur10	1	16	T3	N0	M0	2	>= 5	Left	>= 65
sur10_F13	sur10	0	83	T4	N0	M0	2	< 5	Left	>= 65
sur10_F15	sur10	1	59	T4	N1	M0	3	< 5	Right	>= 65
sur10_F17	sur10	1	11	T4	N0	M0	2	>= 5	Right	>= 65
sur10_G1	sur10	0	82	T4	N1	M0	3	NA	Left	< 65
sur10_G3	sur10	0	82	T4	N0	M0	2	>= 5	Right	< 65
sur10_G5	sur10	1	15	T4	N2	M0	3	>= 5	Right	< 65
sur10_G7	sur10	1	13	T3	N0	M0	2	>= 5	Left	>= 65
sur10_G9	sur10	0	82	T3	N1	M0	3	< 5	Right	>= 65
sur10_G11	sur10	0	82	T3	N1	M0	3	< 5	Left	>= 65
sur10_G13	sur10	1	50	T3	N0	M0	2	>= 5	Left	>= 65
sur10_G15	sur10	1	4	T4	N2	M0	3	>= 5	Left	>= 65
sur10_G17	sur10	1	43	T4	N0	M0	2	< 5	Left	< 65
sur10_H1	sur10	1	18	T3	N0	M0	2	< 5	Right	< 65
sur10_H3	sur10	1	20	T3	N1	M0	3	>= 5	Left	NA
sur10_H5	sur10	1	13	T3	N1	M0	3	< 5	Right	>= 65
sur10_H7	sur10	0	81	T2	N0	M0	1	< 5	Left	>= 65
sur10_H9	sur10	0	81	T3	N1	M0	3	< 5	Left	< 65
sur10_H11	sur10	0	81	T3	N0	M0	2	< 5	Right	>= 65
sur10_H13	sur10	1	2	T4	N2	M1	4	>= 5	Right	< 65
sur10_H15	sur10	0	81	T4	N1	M0	3	>= 5	Right	< 65
sur10_H17	sur10	1	15	T4	N1	M1	4	< 5	Left	>= 65
sur10_I1	sur10	0	81	T4	N1	M0	3	>= 5	Unknow	>= 65
sur10_I3	sur10	0	81	T3	N1	M0	3	>= 5	Right	< 65
sur10_I5	sur10	0	80	T3	N1	M0	3	< 5	Right	>= 65
sur10_I7	sur10	1	25	T3	N1	M0	3	< 5	Left	>= 65
sur10_I9	sur10	1	66	T4	N1	M0	3	< 5	Right	>= 65
sur10_I11	sur10	0	80	T4	N0	M0	2	< 5	Unknow	>= 65
sur10_I13	sur10	1	10	T4	N0	M0	2	>= 5	Unknow	>= 65
sur10_I15	sur10	1	22	T4	N2	M0	3	< 5	Left	< 65
sur10_I17	sur10	1	41	T4	N0	M0	2	>= 5	Left	>= 65
sur10_I18	sur10	0	86	T3	N1	M0	3	< 5	Right	>= 65
sur10_J1	sur10	0	86	T4	N0	M0	2	>= 5	Right	>= 65
sur10_J2	sur10	1	33	T3	N1	M1	4	>= 5	Right	>= 65
sur10_J3	sur10	1	55	T3	N2	M0	3	>= 5	Left	>= 65
sur10_J4	sur10	0	82	T2	N0	M0	1	< 5	Left	< 65
sur10_J5	sur10	0	81	T4	N0	M0	2	>= 5	Right	>= 65
sur10_J6	sur10	1	13	T3	N1	M0	3	>= 5	Right	>= 65
sur10_J7	sur10	0	80	T3	N2	M0	3	< 5	Left	< 65
sur10_J8	sur10	0	80	T4	N0	M0	2	>= 5	Right	< 65
sur10_J9	sur10	1	31	T3	N0	M0	2	< 5	Unknow	>= 65
sur10_J10	sur10	0	79	T4	N0	M0	2	< 5	Right	< 65
sur10_J11	sur10	1	3	T4	N2	M0	3	>= 5	Left	< 65
sur10_J12	sur10	1	34	T3	N1	M0	3	>= 5	Left	< 65
sur10_J13	sur10	0	79	T3	N0	M0	2	>= 5	Right	>= 65
sur10_J14	sur10	1	29	T3	N0	M0	2	>= 5	Right	>= 65
sur10_J15	sur10	1	14	T3	N1	M0	3	>= 5	Right	>= 65
sur10_J16	sur10	0	79	T3	N0	M0	2	>= 5	Right	>= 65
sur10_J17	sur10	0	79	T4	N0	M0	2	>= 5	Right	>= 65
sur10_J18	sur10	0	79	T3	N0	M0	2	< 5	Left	>= 65
sur05_A1	sur05	0	79	T3	N0	M0	2	>= 5	Left	< 65
sur05_A3	sur05	1	56	T3	N0	M0	2	< 5	Left	>= 65
sur05_A5	sur05	0	79	T3	N0	M0	2	>= 5	Left	< 65
sur05_A7	sur05	1	63	T3	N0	M0	2	>= 5	Left	>= 65
sur05_A9	sur05	0	79	T3	N1	M0	3	< 5	Left	< 65
sur05_A11	sur05	1	12	T3	N0	M0	2	>= 5	Left	>= 65
sur05_A13	sur05	0	79	T3	N0	M0	2	>= 5	Left	>= 65
sur05_A15	sur05	1	38	T3	N0	M0	2	>= 5	Left	>= 65
sur05_A17	sur05	0	78	T3	N1	M0	3	< 5	Left	>= 65
sur05_B1	sur05	1	32	T3	N0	M1	4	>= 5	Left	< 65
sur05_B3	sur05	0	78	T3	N1	M0	3	>= 5	Left	< 65
sur05_B5	sur05	0	78	T2	N0	M0	1	>= 5	Left	>= 65
sur05_B7	sur05	1	12	T3	N1	M0	3	< 5	Left	< 65
sur05_B9	sur05	0	77	T2	N0	M0	1	>= 5	Left	>= 65
sur05_B11	sur05	1	53	T3	N0	M0	2	>= 5	Left	>= 65
sur05_B13	sur05	0	77	T3	N1	M0	3	>= 5	Left	>= 65
sur05_B15	sur05	0	77	T3	N1	M0	3	< 5	Left	>= 65
sur05_B17	sur05	1	31	T3	N1	M0	3	>= 5	Left	>= 65
sur05_C1	sur05	1	39	T3	N0	M0	2	< 5	Left	>= 65
sur05_C3	sur05	0	77	T3	N0	M0	2	< 5	Left	< 65
sur05_C5	sur05	1	30	T3	N0	M0	2	>= 5	Left	< 65
sur05_C7	sur05	0	77	T2	N0	M0	1	< 5	Left	>= 65
sur05_C9	sur05	0	76	T2	N0	M0	1	< 5	Left	>= 65
sur05_C11	sur05	1	14	T3	N1	M0	3	>= 5	Left	>= 65
sur05_C13	sur05	0	76	T1	N0	M0	1	< 5	Left	>= 65
sur05_C15	sur05	0	76	T3	N1	M0	3	< 5	Left	>= 65
sur05_C17	sur05	1	19	T3	N0	M0	2	< 5	Left	>= 65
sur05_D1	sur05	0	76	T3	N0	M0	2	>= 5	Left	< 65
sur05_D3	sur05	1	23	T3	N2	M0	3	>= 5	Left	< 65
sur05_D5	sur05	0	76	T3	N0	M0	2	< 5	Left	< 65
sur05_D7	sur05	1	8	T3	N1	M0	3	< 5	Left	>= 65
sur05_D9	sur05	1	35	T3	N0	M0	2	>= 5	Left	< 65
sur05_D11	sur05	0	76	T4	N1	M0	3	>= 5	Left	< 65
sur05_D13	sur05	0	76	T3	N0	M0	2	< 5	Left	>= 65
sur05_D15	sur05	1	33	T3	N0	M0	2	< 5	Left	>= 65
sur05_D17	sur05	0	76	T3	N0	M0	2	>= 5	Left	>= 65
sur05_E1	sur05	0	76	T3	N0	M0	2	>= 5	Left	>= 65
sur05_E3	sur05	0	76	T3	N1	M0	3	< 5	Left	< 65
sur05_E5	sur05	1	32	T3	N0	M0	2	>= 5	Left	>= 65
sur05_E7	sur05	0	75	T3	N0	M0	2	< 5	Left	< 65
sur05_E9	sur05	1	48	T2	N0	M0	1	< 5	Left	>= 65
sur05_E11	sur05	0	75	T3	N0	M0	2	< 5	Left	>= 65
sur05_E13	sur05	1	6	T3	N2	M0	3	>= 5	Left	< 65
sur05_E15	sur05	1	9	T3	N1	M0	3	< 5	Left	>= 65
sur05_E17	sur05	1	27	T3	N1	M0	3	< 5	Left	>= 65
sur05_F1	sur05	0	75	T3	N0	M0	2	< 5	Left	>= 65
sur05_F3	sur05	0	75	T3	N1	M0	3	>= 5	Left	< 65
sur05_F5	sur05	0	74	T3	N2	M0	3	>= 5	Left	>= 65
sur05_F7	sur05	1	24	T3	N2	M0	3	< 5	Left	< 65
sur05_F9	sur05	0	74	T3	N0	M0	2	< 5	Left	< 65
sur05_F11	sur05	1	32	T3	N2	M0	3	< 5	Left	< 65
sur05_F13	sur05	0	74	T3	N1	M0	3	>= 5	Left	>= 65
sur05_F15	sur05	0	74	T3	N0	M0	2	< 5	Left	< 65
sur05_F17	sur05	0	74	T3	N0	M0	2	>= 5	Left	< 65
sur05_G1	sur05	0	74	T3	N1	M0	3	< 5	Left	>= 65
sur05_G3	sur05	1	5	T3	N2	M0	3	>= 5	Left	< 65
sur05_G5	sur05	0	74	T3	N0	M0	2	>= 5	Left	< 65
sur05_G7	sur05	0	74	T3	N0	M0	2	>= 5	Left	< 65
sur05_G9	sur05	1	3	T3	N2	M0	3	>= 5	Left	< 65
sur05_G11	sur05	0	74	T3	N0	M0	2	< 5	Left	>= 65
sur05_G13	sur05	0	73	T3	N0	M0	2	< 5	Left	< 65
sur05_G15	sur05	1	40	T3	N1	M0	3	>= 5	Left	>= 65
sur05_G17	sur05	0	73	T3	N1	M0	3	< 5	Left	< 65
sur05_H1	sur05	0	73	T2	N0	M0	1	< 5	Left	< 65
sur05_H3	sur05	1	27	T3	N0	M0	2	>= 5	Left	< 65
sur05_H5	sur05	0	73	T3	N1	M0	3	< 5	Left	< 65
sur05_H7	sur05	0	72	T3	N1	M0	3	>= 5	Left	< 65
sur05_H9	sur05	0	72	T2	N0	M0	1	< 5	Left	>= 65
sur05_H11	sur05	0	71	T3	N0	M0	2	>= 5	Left	< 65
sur05_H13	sur05	0	71	T3	N0	M0	2	< 5	Left	>= 65
sur05_H15	sur05	1	63	NA	N2	M0	3	< 5	Left	< 65
sur05_H17	sur05	1	23	T3	N0	M0	2	>= 5	Left	< 65
sur05_I1	sur05	1	10	T3	N2	M0	3	< 5	Left	< 65
sur05_I3	sur05	0	71	T3	N0	M0	2	< 5	Left	>= 65
sur05_I5	sur05	1	14	T3	N0	M0	2	< 5	Left	>= 65
sur05_I7	sur05	0	71	T3	N0	M0	2	< 5	Left	>= 65
sur05_I9	sur05	1	6	T3	N0	M0	2	>= 5	Left	>= 65
sur05_I11	sur05	1	18	T3	N0	M0	2	< 5	Left	>= 65
sur05_I13	sur05	1	6	T3	N2	M0	3	>= 5	Left	< 65
sur05_I15	sur05	0	70	T2	N0	M0	1	< 5	Left	>= 65
sur05_I17	sur05	1	41	T2	N0	M0	1	>= 5	Left	< 65
sur05_J1	sur05	1	47	T3	N1	M0	3	>= 5	Left	>= 65
sur05_J3	sur05	0	69	T1	N0	M0	1	>= 5	Left	>= 65
sur05_J5	sur05	0	69	T3	N0	M0	2	>= 5	Left	>= 65
sur05_J7	sur05	1	18	T3	N1	M0	3	< 5	Left	>= 65
sur05_J9	sur05	1	37	T3	N0	M0	2	< 5	Left	< 65
sur05_J11	sur05	0	69	T2	N0	M0	1	< 5	Left	>= 65
sur05_J13	sur05	1	37	T3	N2	M0	3	>= 5	Left	< 65
sur05_J15	sur05	1	17	T3	N2	M0	3	>= 5	Left	>= 65
sur05_J17	sur05	1	14	T3	N1	M0	3	>= 5	Left	< 65
