# Supplementary material for: Spatial distribution pattern of immune cells is associated with patient prognosis in colorectal cancer
Source: J Transl Med. 2024 Jul 1;22:606. doi: 10.1186/s12967-024-05418-x (PMC11218284; doi:10.1186/s12967-024-05418-x)
Supplement: Supplementary file 7 — Additional file 7 [file 12967_2024_5418_MOESM7_ESM.xlsx]

## Sheet: Sheet1
ID	Tumor	OS	OS.time	T	N	M	AJCC7	Size	Location	Age
sur10_C9	COAD	0	86	T3	N0	M0	AJCC2	>= 5	Right	>= 65
sur10_G1	COAD	0	82	T4	N1	M0	AJCC3	NA	Left	< 65
sur10_G11	COAD	0	82	T3	N1	M0	AJCC3	< 5	Left	>= 65
sur10_J2	COAD	1	33	T3	N1	M1	AJCC4	>= 5	Right	>= 65
sur05_D1	READ	0	76	T3	N0	M0	AJCC2	>= 5	Left	< 65
sur05_F5	READ	0	74	T3	N2	M0	AJCC3	>= 5	Left	>= 65
sur05_J5	READ	0	69	T3	N0	M0	AJCC2	>= 5	Left	>= 65
